# Supplementary material for: Simultaneous Multiplex Genome Engineering via Accelerated Natural Transformation in Bacillus subtilis
Source: Front Microbiol. 2021 Aug 17;12:714449. doi: 10.3389/fmicb.2021.714449 (PMC8416114; doi:10.3389/fmicb.2021.714449)
Supplement: Supplementary file 1 [file Table_1.XLSX]

## Sheet: Sheet1
Plasmids	Gene and DNA fragment annotation	Sequences
pWYE792	408-2801 bp deoDU-kanR-deoDD, 2817-3217 bp upp, 3218-3818 bp ropB, 3819-4419 bp amyE, 5071-5700 bp purA, 5701-5700 bp thrC, 6745-7333 bp ori, 7504-8364 bp ampR	tcgcgcgtttcggtgatgacggtgaaaacctctgacacatgcagctcccggagacggtcacagcttgtctgtaagcggatgccgggagcagacaagcccgtcagggcgcgtcagcgggtgttggcgggtgtcggggctggcttaactatgcggcatcagagcagattgtactgagagtgcaccatatgcggtgtgaaataccgcacagatgcgtaaggagaaaataccgcatcaggcgccattcgccattcaggctgcgcaactgttgggaagggcgatcggtgcgggcctcttcgctattacgccagctggcgaaagggggatgtgctgcaaggcgattaagttgggtaacgccagggttttcccagtcacgacgttgtaaaacgacggccagtgaat…
pWYE818	448-2185 bp divIVAU-ermR-divIVAD, 2612-3200 bp ori, 3371-4231 bp ampR	tcgcgcgtttcggtgatgacggtgaaaacctctgacacatgcagctcccggagacggtcacagcttgtctgtaagcggatgccgggagcagacaagcccgtcagggcgcgtcagcgggtgttggcgggtgtcggggctggcttaactatgcggcatcagagcagattgtactgagagtgcaccatatgcggtgtgaaataccgcacagatgcgtaaggagaaaataccgcatcaggcgccattcgccattcaggctgcgcaactgttgggaagggcgatcggtgcgggcctcttcgctattacgccagctggcgaaagggggatgtgctgcaaggcgattaagttgggtaacgccagggttttcccagtcacgacgttgtaaaacgacggccagtgaat…
pWYE819	408-2310 bp uppU-kanR-uppD, 2317-4054 bp divIVAU-ermR-divIVAD, 4481-5069 bp ori, 5240-6100 bp ampR	tcgcgcgtttcggtgatgacggtgaaaacctctgacacatgcagctcccggagacggtcacagcttgtctgtaagcggatgccgggagcagacaagcccgtcagggcgcgtcagcgggtgttggcgggtgtcggggctggcttaactatgcggcatcagagcagattgtactgagagtgcaccatatgcggtgtgaaataccgcacagatgcgtaaggagaaaataccgcatcaggcgccattcgccattcaggctgcgcaactgttgggaagggcgatcggtgcgggcctcttcgctattacgccagctggcgaaagggggatgtgctgcaaggcgattaagttgggtaacgccagggttttcccagtcacgacgttgtaaaacgacggccagtgaat…
pWYE830	408-2801 bp deoDU-kanR-deoDD, 2808-3408 bp recU, 3409-4009 bp tetL, 4010-4762 bp trpC, 4772-5172 bp upp, 5173-5773 bp ropB, 5774-6374 bp amyE, 7026-7655 bp purA, 7656-8258 bp thrC, 8280-10017 bp divIVAU-ermR-divIVAD, 10444-11032 bp ori, 11203-12063 bp ampR	tcgcgcgtttcggtgatgacggtgaaaacctctgacacatgcagctcccggagacggtcacagcttgtctgtaagcggatgccgggagcagacaagcccgtcagggcgcgtcagcgggtgttggcgggtgtcggggctggcttaactatgcggcatcagagcagattgtactgagagtgcaccatatgcggtgtgaaataccgcacagatgcgtaaggagaaaataccgcatcaggcgccattcgccattcaggctgcgcaactgttgggaagggcgatcggtgcgggcctcttcgctattacgccagctggcgaaagggggatgtgctgcaaggcgattaagttgggtaacgccagggttttcccagtcacgacgttgtaaaacgacggccagtgaat…
pWYE895	2343-2993 bp cmR, 3497-4621 bp xylR, 4729-5801 bp PxylA-gp35,	tcgaggcctgcaggcatgcaagcttggcgtaatcatggtcatagctgtttcctgtgtgaaattgttatccgctcacaattccacacaacatacgagccggaagcataaagtgtaaagcctggggtgcctaatgagtgagctaactcacattaattgcgttgcgctcactgcccgctttccagtcgggaaacctgtcgtgccagctgcattaatgaatcggccaacgcgcggggagaggcggtttgcgtattgggcgctcttccgcttcctcgctcactgactcgctgcgctcggtcgttcggctgcggcgagcggtatcagctcactcaaaggcggtaatacggttatccacagaatcaggggataacgcaggaaagaacatgtgagcaaaaggccagc…
pWYE896	13-1079 bp PmtlA-comKS, 3410-4060 bp cmR, 4564-5688 bp xylR, 5796-5949 bp PxylA	tcgaggcctgcactttttatttttaaaaaattgtcacagtcatgtgccaaagtcctctttactttcaattgtatagggactgtaagcgttttaacatagagtcaaagggaagcatcattctctgaacatattttgcagaaaaaggatggaggccataatatgagtcagaaaacagacgcacctttagaatcgtatgaagtgaacggcgcaacaattgccgtgctgccagaagaaatagacggcaaaatctgttccaaaattattgaaaaagattgcgtgttttatgtaaacatgaagccgctgcaaattgtcgacagaagctgccgattttttggatcaagctatgcgggaagaaaagcaggaacttatgaagtgacaaaaatttcacacaagccgccg…
pWYE897	13-1079 bp PmtlA-comKS, 3410-4060 bp cmR, 4564-5688 bp xylR, 5796-6868 bp PxylA-gp35	tcgaggcctgcactttttatttttaaaaaattgtcacagtcatgtgccaaagtcctctttactttcaattgtatagggactgtaagcgttttaacatagagtcaaagggaagcatcattctctgaacatattttgcagaaaaaggatggaggccataatatgagtcagaaaacagacgcacctttagaatcgtatgaagtgaacggcgcaacaattgccgtgctgccagaagaaatagacggcaaaatctgttccaaaattattgaaaaagattgcgtgttttatgtaaacatgaagccgctgcaaattgtcgacagaagctgccgattttttggatcaagctatgcgggaagaaaagcaggaacttatgaagtgacaaaaatttcacacaagccgccg…
pWYE898	425-1045 bp ori, 1202-2059 bp ampR, 2346-2993 bp cmR, 3337-3490 bp Pxyl, 3546-5312 bp tal-Bs, 5313-7254 bp Pveg-4cl-Bs, 7329-8957 bp P43-sts-Bs	tcgaggcctccaggcatgcaagcttggcgtaatcatggtcatagctgtttcctgtgtgaaattgttatccgctcacaattccacacaacatacgagccggaagcataaagtgtaaagcctggggtgcctaatgagtgagctaactcacattaattgcgttgcgctcactgcccgctttccagtcgggaaacctgtcgtgccagctgcattaatgaatcggccaacgcgcggggagaggcggtttgcgtattgggcgctcttccgcttcctcgctcactgactcgctgcgctcggtcgttcggctgcggcgagcggtatcagctcactcaaaggcggtaatacggttatccacagaatcaggggataacgcaggaaagaacatgtgagcaaaaggccagc…
pWYE900	456-1405 bp specU-specD, 2381-3134 bp Pxyl-relEB-PliaG, 3632-4369 bp ermR, 5264-5852 bp ori, 6023-6883 bp ampR	tcgcgcgtttcggtgatgacggtgaaaacctctgacacatgcagctcccggagacggtcacagcttgtctgtaagcggatgccgggagcagacaagcccgtcagggcgcgtcagcgggtgttggcgggtgtcggggctggcttaactatgcggcatcagagcagattgtactgagagtgcaccatatgcggtgtgaaataccgcacagatgcgtaaggagaaaataccgcatcaggcgccattcgccattcaggctgcgcaactgttgggaagggcgatcggtgcgggcctcttcgctattacgccagctggcgaaagggggatgtgctgcaaggcgattaagttgggtaacgccagggttttcccagtcacgacgttgtaaaacgacggccagtgaat…
pWYE901	456-1405 bp specU-specD, 2381-3134 bp Pxyl-relEB-PliaG, 3632-4369 bp ermR, 5264-5852 bp ori, 6023-6884 bp ampR	tcgcgcgtttcggtgatgacggtgaaaacctctgacacatgcagctcccggagacggtcacagcttgtctgtaagcggatgccgggagcagacaagcccgtcagggcgcgtcagcgggtgttggcgggtgtcggggctggcttaactatgcggcatcagagcagattgtactgagagtgcaccatatgcggtgtgaaataccgcacagatgcgtaaggagaaaataccgcatcaggcgccattcgccattcaggctgcgcaactgttgggaagggcgatcggtgcgggcctcttcgctattacgccagctggcgaaagggggatgtgctgcaaggcgattaagttgggtaacgccagggttttcccagtcacgacgttgtaaaacgacggccagtgaat…
pWYE902	456-1524 bp kanU-kanD, 2510-3263 bp Pxyl-relEB-PliaG, 3761-4498 bp ermR, 5393-5981 bp ori, 6152-7012 bp ampR	ctcgagaataatatttccttctaagtcggttagaattccgttaagatagtcgactcctatatcaataccaatcgagtagcctgcattcttattaaaaacaagcattacaggtcttctgccgcctctagattgccctgccccaatttcaaaaataaaatctttttcaagcagtgtatttacttgagaggagacagtagacttgtttaatcctgtaatctcagagagagttgccctggagacaggggagttcttcaaaatttcatctaatattaatttttgattcattttttttactaaagcttgatctgcaatttgaataataaccactcctttgtttatccaccgaactaagttggtgttttttgaagcttgaattagatatttaaaagtatcatatct…
pWYE944	408-2801 bp deoDU-kanR-deoDD, 2803-3392 bp hisD, 3393-3972 metA, 3973-4573 bp lysA, 4574-5158 bp ilvA, 5159-5753 bp aprE, 5760-6360 bp recU, 6361-6961 bp tetL, 6962-7714 bp trpC, 7724-8124 bp upp, 8125-8725 bp ropB, 8726-9326 bp amyE, 9327-9956 bp purA, 9957-10559 bp thrC, 10581-12318 bp divIVAU-ermR-divIVAD, 12745-13333 bp ori, 13504-14364 bp ampR	tcgcgcgtttcggtgatgacggtgaaaacctctgacacatgcagctcccggagacggtcacagcttgtctgtaagcggatgccgggagcagacaagcccgtcagggcgcgtcagcgggtgttggcgggtgtcggggctggcttaactatgcggcatcagagcagattgtactgagagtgcaccatatgcggtgtgaaataccgcacagatgcgtaaggagaaaataccgcatcaggcgccattcgccattcaggctgcgcaactgttgggaagggcgatcggtgcgggcctcttcgctattacgccagctggcgaaagggggatgtgctgcaaggcgattaagttgggtaacgccagggttttcccagtcacgacgttgtaaaacgacggccagtgaat…
pWYE995	443-1970 bp trpU-ermR-trpED, 1971-2690 bp csrA, 2691-5835 bp pheAU-aroA*-specR-pheAD, 5836-6452 bp aroH*, 6453-6954 bp tyrA*, 6955-9758 bp uppU-tkt-uppD, 9759-133349 bp pyjU-eno-kanR-pykD, 13628-14344 bp aroA*, 14789-15403 bp ori, 15568-16425 bp ampR	tcgcgcgtttcggtgatgacggtgaaaacctctgacacatgcagctcccggagacggtcacagcttgtctgtaagcggatgccgggagcagacaagcccgtcagggcgcgtcagcgggtgttggcgggtgtcggggctggcttaactatgcggcatcagagcagattgtactgagagtgcaccatatgcggtgtgaaataccgcacagatgcgtaaggagaaaataccgcatcaggcgccattcgccattcaggctgcgcaactgttgggaagggcgatcggtgcgggcctcttcgctattacgccagctggcgaaagggggatgtgctgcaaggcgattaagttgggtaacgccagggttttcccagtcacgacgttgtaaaacgacggccagtgaat…
